# Supplementary material for: A Machine Learning Predictive Model of Bloodstream Infection in Hospitalized Patients
Source: Diagnostics (Basel). 2024 Feb 17;14(4):445. doi: 10.3390/diagnostics14040445 (PMC10887662; doi:10.3390/diagnostics14040445)
Supplement: Supplementary file 1 [file diagnostics-14-00445-s001.zip]

Archive with 1 entries (1 files):
- diagnostics-2798691-supplementary.pdf
